# Supplementary material for: Predicting memory from the network structure of naturalistic events
Source: Nat Commun. 2022 Jul 22;13:4235. doi: 10.1038/s41467-022-31965-2 (PMC9307577; doi:10.1038/s41467-022-31965-2)
Supplement: Supplementary file 4 — Source Data [file 41467_2022_31965_MOESM4_ESM.zip]

Archive with 7 entries (6 files):
- SourceData_code.m
- __MACOSX/
- __MACOSX/._SourceData_code.m
- SourceData.xlsx
- __MACOSX/._SourceData.xlsx
- shadedErrorBar.m
- __MACOSX/._shadedErrorBar.m
