# Supplementary material for: Predicting memory from the network structure of naturalistic events
Source: Nat Commun. 2022 Jul 22;13:4235. doi: 10.1038/s41467-022-31965-2 (PMC9307577; doi:10.1038/s41467-022-31965-2)
Supplement: Supplementary file 4 — Source Data [file 41467_2022_31965_MOESM4_ESM.zip › SourceData_code.m]

% SourceData_code.m
% Analyzes the source data in SourceData.xlsx and generates figures
% Note: this script requires the function shadedErrorBar 
% (https://github.com/raacampbell/shadedErrorBar)
% Hongmi Lee 4/8/2022

clearvars;

movies = 1:10;
moviecolormap = [
    253,191,111;
    255,127,0;
    166,206,227;
    31,120,180;
    178,223,138;
    51,160,44;
    251,154,153;
    227,26,28;
    202,178,214;
    106,61,154]/255;
movietitles = {'CMIYC','Record','Boyfriend','Shoe',...
    'KR','Rock','Prisoner','BlackHole','PostItLove','BusStop'};
numsegs = [23,14,25,12,25,27,16,10,15,35]; % number of events within each of the 10 movies

%% Fig1c

data = xlsread('SourceData.xlsx', 'Fig1c');

figure; set(gcf,'Color',[1 1 1]);
for m = movies
    idx = find(data(:,1) == m);
    plot(idx,data(idx,3),'.-','LineWidth',1,'MarkerSize',7,...
        'Color',moviecolormap(m,:),'MarkerFaceColor',moviecolormap(m,:)); hold on;
end

xlim([0 202]); box off;
ylabel('Semantic centrality');
xlabel('Movie events');

%% Fig2b_top

data = xlsread('SourceData.xlsx', 'Fig2b_top');

figure; set(gcf,'Color',[1 1 1]);
shadedErrorBar(1:10,nanmean(data(:,2:end)),nanstd(data(:,2:end))./sqrt(sum(~isnan(data(:,2:end)))),...
    'lineProps',{'-','Color','k','LineWidth',3.5}); 
hold on; plot(1:10, nanmean(data(:,2:end)), '.k','MarkerSize',20)

xlim([1 10]); xticks(1:10); ylim([1 10]); box off; 
ylabel('Recall order');
xlabel('Movie order'); 

%% Fig2b_bottom

data = xlsread('SourceData.xlsx', 'Fig2b_bottom');

figure; set(gcf,'Color',[1 1 1]);
plot(data(:,1), data(:,2), '.-k','LineWidth',2,'MarkerSize',15);
xlim([1 10]); ylim([0.6 1]); xticks(1:10); box off;
ylabel('Recall prob.');
xlabel('Movie order'); 

%% Fig2c

titles = {'rock','prisoner','blackhole','busstop'};
movieidx = [6:8 10];

figure; set(gcf,'Color',[1 1 1]);
for m = 1:numel(titles)
    
    subplot(1,numel(titles),m);
    data = xlsread('SourceData.xlsx', ['Fig2c_' titles{m}]);
    shadedErrorBar(1:size(data(:,2:end),2),nanmean(data(:,2:end)),...
        nanstd(data(:,2:end))./sqrt(sum(~isnan(data(:,2:end)))),...
        'lineProps',{'-','Color',moviecolormap(movieidx(m),:),'LineWidth',3.5});
    xlim([1 size(data(:,2:end),2)]); ylim([1 size(data(:,2:end),2)]); box off;
    xlabel('Event order'); ylabel('Recall order'); title(titles{m});
    
end

%% Fig2d

data = xlsread('SourceData.xlsx', 'Fig2d');

figure; set(gcf,'Color',[1 1 1]);
for m = movies
    idx = find(data(:,1) == m);
    plot(idx,data(idx,3),'.-','LineWidth',1,'MarkerSize',7,...
        'Color',moviecolormap(m,:),'MarkerFaceColor',moviecolormap(m,:)); hold on;
end

xlim([0 202]); box off;
ylabel('Recall prob.');
xlabel('Movie events');

%% Fig3a

data = xlsread('SourceData.xlsx', 'Fig3a');

figure;set(gcf,'Color',[1 1 1]); colormap(moviecolormap);
scatter(data(:,3),data(:,4),80,data(:,1),'filled');
h1 = lsline; h1.Color = 'k'; h1.LineWidth = 1.5;
xlabel('Semantic centrality');
ylabel('Recall probability');

[r, p, lo, hi] = corrcoef(data(:,3),data(:,4));

%% Fig3b

data = xlsread('SourceData.xlsx', 'Fig3b');

figure; set(gcf,'Color',[1 1 1]);
plot(repmat(1:2,size(data,1),1)'+(rand(2,size(data,1))-0.5)/5,data(:,2:3)',...
    'ko-','Color',[0.5 0.5 0.5],'LineWidth',1,'MarkerFaceColor','w','MarkerSize',5);
hold on;
plot(1:2,mean(data(:,2:3)),'kd-','Color','k','LineWidth',1.5,'MarkerSize',10,'MarkerFaceColor','k');
errorbar(1:2,mean(data(:,2:3)),nanstd(data(:,2:3))./sqrt(size(data,1)),'Color','k','LineWidth',1.5);
ylabel('Recall probability');  
xticks([1 2]); xticklabels({'High' ,'Low'})
xlim([0.5 2.5]); box off;

%% Fig3c

data = xlsread('SourceData.xlsx', 'Fig3c');

figure;set(gcf,'Color',[1 1 1]); colormap(moviecolormap);
scatter(data(:,3),data(:,4),80,data(:,1),'filled');
h1 = lsline; h1.Color = 'k'; h1.LineWidth = 1.5;
xlabel('Causal centrality');
ylabel('Recall probability');

[r, p, lo, hi] = corrcoef(data(:,3),data(:,4));

%% Fig3d

data = xlsread('SourceData.xlsx', 'Fig3d');

figure; set(gcf,'Color',[1 1 1]);
plot(repmat(1:2,size(data,1),1)'+(rand(2,size(data,1))-0.5)/5,data(:,2:3)',...
    'ko-','Color',[0.5 0.5 0.5],'LineWidth',1,'MarkerFaceColor','w','MarkerSize',5);
hold on;
plot(1:2,mean(data(:,2:3)),'kd-','Color','k','LineWidth',1.5,'MarkerSize',10,'MarkerFaceColor','k');
errorbar(1:2,mean(data(:,2:3)),nanstd(data(:,2:3))./sqrt(size(data,1)),'Color','k','LineWidth',1.5);
ylabel('Recall probability');  
xticks([1 2]); xticklabels({'High' ,'Low'})
xlim([0.5 2.5]); box off;

%% Fig4c

data = xlsread('SourceData.xlsx', 'Fig4c');

figure; set(gcf,'Color',[1 1 1]);
subplot(1,2,1);
plot([1 2], data(:,1)','d','MarkerFaceColor','k','MarkerEdgeColor','k','MarkerSize',8); hold on;
plot([.5 2.5],[0 0],':k','LineWidth',1)
ylabel('Mov-Mov pISC (r)'); xlim([.5 2.5]); ylim([-0.05 0.35])
xticks([1 2]); xticklabels({'PMC' ,'EVC'}); box off;
subplot(1,2,2);
plot([1 2], data(:,2)','d','MarkerFaceColor','k','MarkerEdgeColor','k','MarkerSize',8); hold on;
plot([.5 2.5],[0 0],':k','LineWidth',1)
ylabel('Rec-Rec pISC (r)'); xlim([.5 2.5]); ylim([-0.01 0.08])
xticks([1 2]); xticklabels({'PMC' ,'EVC'}); box off;

%% Fig4e

data = xlsread('SourceData.xlsx', 'Fig4e');

figure; set(gcf,'Color',[1 1 1]);
plot(repmat(1:2,size(data,1),1)'+(rand(2,size(data,1))-0.5)/5,data(:,2:3)',...
    'o-','Color',[218 106 0]/255,'LineWidth',1,'MarkerFaceColor','w','MarkerSize',5);
hold on;
plot(1:2,mean(data(:,2:3)),'kd-','Color','k','LineWidth',1.5,'MarkerSize',10,'MarkerFaceColor','k');
errorbar(1:2,mean(data(:,2:3)),nanstd(data(:,2:3))./sqrt(size(data,1)),'Color','k','LineWidth',1.5);
ylabel('Rec-Rec pISC (r)');  
xticks([1 2]); xticklabels({'High' ,'Low'})
xlim([0.5 2.5]); ylim([-.04 .12]); box off;

%% Fig4f

data = xlsread('SourceData.xlsx', 'Fig4f');

figure; set(gcf,'Color',[1 1 1]);
plot(repmat(1:2,size(data,1),1)'+(rand(2,size(data,1))-0.5)/5,data(:,2:3)',...
    'o-','Color',[26 119 112]/255,'LineWidth',1,'MarkerFaceColor','w','MarkerSize',5);
hold on;
plot(1:2,mean(data(:,2:3)),'kd-','Color','k','LineWidth',1.5,'MarkerSize',10,'MarkerFaceColor','k');
errorbar(1:2,mean(data(:,2:3)),nanstd(data(:,2:3))./sqrt(size(data,1)),'Color','k','LineWidth',1.5);
ylabel('Rec-Rec pISC (r)');  
xticks([1 2]); xticklabels({'High' ,'Low'})
xlim([0.5 2.5]); ylim([-.04 .12]); box off;

%% Fig6a

data = xlsread('SourceData.xlsx', 'Fig6a');
highdata = data(data(:,2)==1,3:end);
lowdata = data(data(:,2)==2,3:end);

figure; set(gcf,'Color',[1 1 1]);
shadedErrorBar(-2:15, nanmean(lowdata),nanstd(lowdata)./sqrt(sum(~isnan(lowdata))),...
    'lineProps',{':','Color',[.5 .5 .5],'LineWidth',2},'patchSaturation',0.2);  hold on;
shadedErrorBar(-2:15, nanmean(highdata),nanstd(highdata)./sqrt(sum(~isnan(highdata))),...
    'lineProps',{'-','Color','k','LineWidth',2},'patchSaturation',0.25);  hold on;
plot([0 0],[-0.05 0.15],'k-','LineWidth',1); xlim([-2 15]); ylim([-0.05 0.15]);
xlabel('Time from offset (TR)'); 
ylabel('BOLD (z-scored)');
    
%% Fig6b
    
data = xlsread('SourceData.xlsx', 'Fig6b');
    
highdata = data(data(:,2)==1,3:end);
lowdata = data(data(:,2)==2,3:end);

figure; set(gcf,'Color',[1 1 1]);
shadedErrorBar(-2:15, nanmean(lowdata),nanstd(lowdata)./sqrt(sum(~isnan(lowdata))),...
    'lineProps',{':','Color',[.5 .5 .5],'LineWidth',2},'patchSaturation',0.2);  hold on;
shadedErrorBar(-2:15, nanmean(highdata),nanstd(highdata)./sqrt(sum(~isnan(highdata))),...
    'lineProps',{'-','Color','k','LineWidth',2},'patchSaturation',0.25);  hold on;
plot([0 0],[-0.05 0.15],'k-','LineWidth',1); xlim([-2 15]); ylim([-0.05 0.15]);
xlabel('Time from onset (TR)'); 
ylabel('BOLD (z-scored)');

%% Supplementary Fig 4c

data = xlsread('SourceData.xlsx', 'SuppFig4c');

figure; set(gcf,'Color',[1 1 1]);
for m = movies
    idx = find(data(:,1) == m);
    plot(idx,data(idx,3),'.-','LineWidth',1,'MarkerSize',7,...
        'Color',moviecolormap(m,:),'MarkerFaceColor',moviecolormap(m,:)); hold on;
end

xlim([0 202]); box off;
ylabel('Causal centrality');
xlabel('Movie events');

%% Supplementary Fig 5a

data = xlsread('SourceData.xlsx', 'SuppFig5a');

fig = figure; set(gcf,'Color',[1 1 1]);
bar(nanmean(data(:,2:end)),'FaceColor','k','EdgeColor','none','BarWidth',0.7); hold on; 
plot(repmat(movies,size(data,1),1),data(:,2:end),'o',...
        'MarkerEdgeColor',ones(1,3)*0.7,'MarkerFaceColor',ones(1,3)*0.7,'MarkerSize',5);
xticklabels(movietitles); xtickangle(45);
ylabel('Number of related event pairs') 
set(gca,'LineWidth',2.5,'FontSize', 16, 'XColor','k', 'YColor','k'); box off;

%% Supplementary Fig 5b

data = xlsread('SourceData.xlsx', 'SuppFig5b');

fig = figure; set(gcf,'Color',[1 1 1]);
bar(nanmean(data(:,2:end)),'FaceColor','k','EdgeColor','none','BarWidth',0.7); hold on; 
plot(repmat(movies,size(data,1),1),data(:,2:end),'o',...
        'MarkerEdgeColor',ones(1,3)*0.7,'MarkerFaceColor',ones(1,3)*0.7,'MarkerSize',5);
xticklabels(movietitles); xtickangle(45);
ylabel('Percentage of related event pairs')
set(gca,'LineWidth',2.5,'FontSize', 16, 'XColor','k', 'YColor','k'); box off;
    
%% Supplementary Fig 5c

data = xlsread('SourceData.xlsx', 'SuppFig5c');

fig = figure; set(gcf,'Color',[1 1 1]);
bar(nanmean(data(:,2:end)),'FaceColor','k','EdgeColor','none','BarWidth',0.7); hold on; 
plot(repmat(movies,size(data,1),1),data(:,2:end),'o',...
        'MarkerEdgeColor',ones(1,3)*0.7,'MarkerFaceColor',ones(1,3)*0.7,'MarkerSize',5);
xticklabels(movietitles); xtickangle(45);
ylabel('Mean lag between related events')
set(gca,'LineWidth',2.5,'FontSize', 16, 'XColor','k', 'YColor','k'); box off;

%% Supplementary Fig 6a

data = xlsread('SourceData.xlsx', 'SuppFig6a');

figure;set(gcf,'Color',[1 1 1]); colormap(moviecolormap);
scatter(data(:,3),data(:,4),80,data(:,1),'filled');
h1 = lsline; h1.Color = 'k'; h1.LineWidth = 1.5;
xlabel('Outdegree centrality');
ylabel('Recall probability');

[r, p, lo, hi] = corrcoef(data(:,3),data(:,4));

%% Supplementary Fig 6b

data = xlsread('SourceData.xlsx', 'SuppFig6b');

figure; set(gcf,'Color',[1 1 1]);
plot(repmat(1:2,size(data,1),1)'+(rand(2,size(data,1))-0.5)/5,data(:,2:3)',...
    'ko-','Color',[0.5 0.5 0.5],'LineWidth',1,'MarkerFaceColor','w','MarkerSize',5);
hold on;
plot(1:2,mean(data(:,2:3)),'kd-','Color','k','LineWidth',1.5,'MarkerSize',10,'MarkerFaceColor','k');
errorbar(1:2,mean(data(:,2:3)),nanstd(data(:,2:3))./sqrt(size(data,1)),'Color','k','LineWidth',1.5);
ylabel('Recall probability');  
xticks([1 2]); xticklabels({'High' ,'Low'})
xlim([0.5 2.5]); box off;

%% Supplementary Fig 6c

data = xlsread('SourceData.xlsx', 'SuppFig6c');

figure;set(gcf,'Color',[1 1 1]); colormap(moviecolormap);
scatter(data(:,3),data(:,4),80,data(:,1),'filled');
h1 = lsline; h1.Color = 'k'; h1.LineWidth = 1.5;
xlabel('Indegree centrality');
ylabel('Recall probability');

[r, p, lo, hi] = corrcoef(data(:,3),data(:,4));

%% Supplementary Fig 6d

data = xlsread('SourceData.xlsx', 'SuppFig6d');

figure; set(gcf,'Color',[1 1 1]);
plot(repmat(1:2,size(data,1),1)'+(rand(2,size(data,1))-0.5)/5,data(:,2:3)',...
    'ko-','Color',[0.5 0.5 0.5],'LineWidth',1,'MarkerFaceColor','w','MarkerSize',5);
hold on;
plot(1:2,mean(data(:,2:3)),'kd-','Color','k','LineWidth',1.5,'MarkerSize',10,'MarkerFaceColor','k');
errorbar(1:2,mean(data(:,2:3)),nanstd(data(:,2:3))./sqrt(size(data,1)),'Color','k','LineWidth',1.5);
ylabel('Recall probability');  
xticks([1 2]); xticklabels({'High' ,'Low'})
xlim([0.5 2.5]); box off;

%% Supplementary Fig 7c

data = xlsread('SourceData.xlsx', 'SuppFig7c');

figure; set(gcf,'Color',[1 1 1]);
for m = movies
    idx = find(data(:,1) == m);
    plot(idx,data(idx,3),'.-','LineWidth',1,'MarkerSize',7,...
        'Color',moviecolormap(m,:),'MarkerFaceColor',moviecolormap(m,:)); hold on;
end

xlim([0 252]); box off;
ylabel('Recall probability');
xlabel('Movie events');

%% Supplementary Fig 7d

titles = {'Purl','ZimaBlue'};
movieidx = [3 9];

figure; set(gcf,'Color',[1 1 1]);
for m = 1:numel(titles)
    
    subplot(1,numel(titles),m);
    data = xlsread('SourceData.xlsx', ['SuppFig7d_' titles{m}]);
    shadedErrorBar(1:size(data(:,2:end),2),nanmean(data(:,2:end)),...
        nanstd(data(:,2:end))./sqrt(sum(~isnan(data(:,2:end)))),...
        'lineProps',{'-','Color',moviecolormap(movieidx(m),:),'LineWidth',3.5});
    xlim([1 size(data(:,2:end),2)]); ylim([1 size(data(:,2:end),2)]); box off;
    xlabel('Event order'); ylabel('Recall order'); title(titles{m});
    
end

%% Supplementary Fig 7e

data = xlsread('SourceData.xlsx', 'SuppFig7e');

figure;set(gcf,'Color',[1 1 1]); colormap(moviecolormap);
subplot(1,2,1)
scatter(data(:,3),data(:,5),80,data(:,1),'filled');
h1 = lsline; h1.Color = 'k'; h1.LineWidth = 1.5;
xlabel('Semantic centrality');
ylabel('Recall probability');
subplot(1,2,2)
scatter(data(:,4),data(:,5),80,data(:,1),'filled');
h1 = lsline; h1.Color = 'k'; h1.LineWidth = 1.5;
xlabel('Causal centrality');
ylabel('Recall probability');

%% Supplementary Fig 8c

data = xlsread('SourceData.xlsx', 'SuppFig8c');

pmcdata = data(data(:,2)==1,3:end);
evcdata = data(data(:,2)==2,3:end);

figure;set(gcf,'Color',[1 1 1]); 
subplot(1,2,1)
plot(-20:40,pmcdata,'Color',[1 1 1]*0.7,'LineWidth',1.5); hold on;
plot(-20:40,mean(pmcdata,1),'Color',[1 1 1]*0,'LineWidth',4);
plot([0 0],[-3 3],'k-','LineWidth',2); ylim([-2 2]); box off; 
set(gca,'LineWidth',3,'FontSize',16,'XColor',[0 0 0],'Ycolor',[0 0 0]) 
xlabel('Time from onset (TR)'); ylabel('BOLD (z-scored)');
subplot(1,2,2)
plot(-20:40,evcdata,'Color',[1 1 1]*0.7,'LineWidth',1.5); hold on;
plot(-20:40,mean(evcdata,1),'Color',[1 1 1]*0,'LineWidth',4);
plot([0 0],[-3 3],'k-','LineWidth',2); ylim([-2 2]); box off; 
set(gca,'LineWidth',3,'FontSize',16,'XColor',[0 0 0],'Ycolor',[0 0 0]) 
xlabel('Time from onset (TR)'); ylabel('BOLD (z-scored)');

%% Supplementary Fig 10a

data = xlsread('SourceData.xlsx', 'SuppFig10a');

pmcdata = data(data(:,2)==1,3:4);
evcdata = data(data(:,2)==2,3:4);

figure; set(gcf,'Color',[1 1 1]);
subplot(1,2,1)
plot(repmat(1:2,size(pmcdata,1),1)'+(rand(2,size(pmcdata,1))-0.5)/5,pmcdata',...
    'o-','Color',[218 106 0]/255,'LineWidth',1,'MarkerFaceColor','w','MarkerSize',5);
hold on;
plot(1:2,mean(pmcdata),'kd-','Color','k','LineWidth',1.5,'MarkerSize',10,'MarkerFaceColor','k');
errorbar(1:2,mean(pmcdata),nanstd(pmcdata)./sqrt(size(pmcdata,1)),'Color','k','LineWidth',1.5);
ylabel('Mov-Mov pISC (r)');  
xticks([1 2]); xticklabels({'High' ,'Low'})
xlim([0.5 2.5]); ylim([.05 .4]); box off;

subplot(1,2,2)
plot(repmat(1:2,size(evcdata,1),1)'+(rand(2,size(evcdata,1))-0.5)/5,evcdata',...
    'o-','Color',[26 119 112]/255,'LineWidth',1,'MarkerFaceColor','w','MarkerSize',5);
hold on;
plot(1:2,mean(evcdata),'kd-','Color','k','LineWidth',1.5,'MarkerSize',10,'MarkerFaceColor','k');
errorbar(1:2,mean(evcdata),nanstd(evcdata)./sqrt(size(evcdata,1)),'Color','k','LineWidth',1.5);
ylabel('Mov-Mov pISC (r)');  
xticks([1 2]); xticklabels({'High' ,'Low'})
xlim([0.5 2.5]); ylim([.05 .4]); box off;

%% Supplementary Fig 10b

data = xlsread('SourceData.xlsx', 'SuppFig10b');

pmcdata = data(data(:,2)==1,3:4);
evcdata = data(data(:,2)==2,3:4);

figure; set(gcf,'Color',[1 1 1]);
subplot(1,2,1)
plot(repmat(1:2,size(pmcdata,1),1)'+(rand(2,size(pmcdata,1))-0.5)/5,pmcdata',...
    'o-','Color',[218 106 0]/255,'LineWidth',1,'MarkerFaceColor','w','MarkerSize',5);
hold on;
plot(1:2,mean(pmcdata),'kd-','Color','k','LineWidth',1.5,'MarkerSize',10,'MarkerFaceColor','k');
errorbar(1:2,mean(pmcdata),nanstd(pmcdata)./sqrt(size(pmcdata,1)),'Color','k','LineWidth',1.5);
ylabel('Rec-Rec pISC (r)');  
xticks([1 2]); xticklabels({'High' ,'Low'})
xlim([0.5 2.5]); ylim([-.04 .12]); box off;

subplot(1,2,2)
plot(repmat(1:2,size(evcdata,1),1)'+(rand(2,size(evcdata,1))-0.5)/5,evcdata',...
    'o-','Color',[26 119 112]/255,'LineWidth',1,'MarkerFaceColor','w','MarkerSize',5);
hold on;
plot(1:2,mean(evcdata),'kd-','Color','k','LineWidth',1.5,'MarkerSize',10,'MarkerFaceColor','k');
errorbar(1:2,mean(evcdata),nanstd(evcdata)./sqrt(size(evcdata,1)),'Color','k','LineWidth',1.5);
ylabel('Rec-Rec pISC (r)');  
xticks([1 2]); xticklabels({'High' ,'Low'})
xlim([0.5 2.5]); ylim([-.04 .12]); box off;

%% Supplementary Fig 10c_offset

data = xlsread('SourceData.xlsx', 'SuppFig10c_offset');
highdata = data(data(:,2)==1,3:end);
lowdata = data(data(:,2)==2,3:end);

figure; set(gcf,'Color',[1 1 1]);
shadedErrorBar(-2:15, nanmean(lowdata),nanstd(lowdata)./sqrt(sum(~isnan(lowdata))),...
    'lineProps',{':','Color',[.5 .5 .5],'LineWidth',2},'patchSaturation',0.2);  hold on;
shadedErrorBar(-2:15, nanmean(highdata),nanstd(highdata)./sqrt(sum(~isnan(highdata))),...
    'lineProps',{'-','Color','k','LineWidth',2},'patchSaturation',0.25);  hold on;
plot([0 0],[-0.05 0.15],'k-','LineWidth',1); xlim([-2 15]); ylim([-0.05 0.15]);
xlabel('Time from offset (TR)'); 
ylabel('BOLD (z-scored)');
  
%% Supplementary Fig 10c_offset

data = xlsread('SourceData.xlsx', 'SuppFig10c_onset');
highdata = data(data(:,2)==1,3:end);
lowdata = data(data(:,2)==2,3:end);

figure; set(gcf,'Color',[1 1 1]);
shadedErrorBar(-2:15, nanmean(lowdata),nanstd(lowdata)./sqrt(sum(~isnan(lowdata))),...
    'lineProps',{':','Color',[.5 .5 .5],'LineWidth',2},'patchSaturation',0.2);  hold on;
shadedErrorBar(-2:15, nanmean(highdata),nanstd(highdata)./sqrt(sum(~isnan(highdata))),...
    'lineProps',{'-','Color','k','LineWidth',2},'patchSaturation',0.25);  hold on;
plot([0 0],[-0.05 0.15],'k-','LineWidth',1); xlim([-2 15]); ylim([-0.05 0.15]);
xlabel('Time from onset (TR)'); 
ylabel('BOLD (z-scored)');

%% Supplementary Fig 11b

data = xlsread('SourceData.xlsx', 'SuppFig11b');

pmcdata = data(data(:,2)==1,3:4);
evcdata = data(data(:,2)==2,3:4);

figure; set(gcf,'Color',[1 1 1]);
subplot(1,2,1)
plot(repmat(1:2,size(pmcdata,1),1)'+(rand(2,size(pmcdata,1))-0.5)/5,pmcdata',...
    'o-','Color',[218 106 0]/255,'LineWidth',1,'MarkerFaceColor','w','MarkerSize',5);
hold on;
plot(1:2,mean(pmcdata),'kd-','Color','k','LineWidth',1.5,'MarkerSize',10,'MarkerFaceColor','k');
errorbar(1:2,mean(pmcdata),nanstd(pmcdata)./sqrt(size(pmcdata,1)),'Color','k','LineWidth',1.5);
ylabel('Mov-Mov pISC (r)');  
xticks([1 2]); xticklabels({'High' ,'Low'})
xlim([0.5 2.5]); ylim([.05 .4]); box off;

subplot(1,2,2)
plot(repmat(1:2,size(evcdata,1),1)'+(rand(2,size(evcdata,1))-0.5)/5,evcdata',...
    'o-','Color',[26 119 112]/255,'LineWidth',1,'MarkerFaceColor','w','MarkerSize',5);
hold on;
plot(1:2,mean(evcdata),'kd-','Color','k','LineWidth',1.5,'MarkerSize',10,'MarkerFaceColor','k');
errorbar(1:2,mean(evcdata),nanstd(evcdata)./sqrt(size(evcdata,1)),'Color','k','LineWidth',1.5);
ylabel('Mov-Mov pISC (r)');  
xticks([1 2]); xticklabels({'High' ,'Low'})
xlim([0.5 2.5]); ylim([.05 .4]); box off;

%% Supplementary Fig 13a

data = xlsread('SourceData.xlsx', 'SuppFig13a');

pmcdata = data(data(:,2)==1,3:4);
evcdata = data(data(:,2)==2,3:4);

figure; set(gcf,'Color',[1 1 1]);
subplot(1,2,1)
plot(repmat(1:2,size(pmcdata,1),1)'+(rand(2,size(pmcdata,1))-0.5)/5,pmcdata',...
    'o-','Color',[218 106 0]/255,'LineWidth',1,'MarkerFaceColor','w','MarkerSize',5);
hold on;
plot(1:2,mean(pmcdata),'kd-','Color','k','LineWidth',1.5,'MarkerSize',10,'MarkerFaceColor','k');
errorbar(1:2,mean(pmcdata),nanstd(pmcdata)./sqrt(size(pmcdata,1)),'Color','k','LineWidth',1.5);
ylabel('Mov-Mov pISC (r)');  
xticks([1 2]); xticklabels({'High' ,'Low'})
xlim([0.5 2.5]); ylim([.05 .4]); box off;

subplot(1,2,2)
plot(repmat(1:2,size(evcdata,1),1)'+(rand(2,size(evcdata,1))-0.5)/5,evcdata',...
    'o-','Color',[26 119 112]/255,'LineWidth',1,'MarkerFaceColor','w','MarkerSize',5);
hold on;
plot(1:2,mean(evcdata),'kd-','Color','k','LineWidth',1.5,'MarkerSize',10,'MarkerFaceColor','k');
errorbar(1:2,mean(evcdata),nanstd(evcdata)./sqrt(size(evcdata,1)),'Color','k','LineWidth',1.5);
ylabel('Mov-Mov pISC (r)');  
xticks([1 2]); xticklabels({'High' ,'Low'})
xlim([0.5 2.5]); ylim([.05 .4]); box off;

%% Supplementary Fig 13b

data = xlsread('SourceData.xlsx', 'SuppFig13b');

pmcdata = data(data(:,2)==1,3:4);
evcdata = data(data(:,2)==2,3:4);

figure; set(gcf,'Color',[1 1 1]);
subplot(1,2,1)
plot(repmat(1:2,size(pmcdata,1),1)'+(rand(2,size(pmcdata,1))-0.5)/5,pmcdata',...
    'o-','Color',[218 106 0]/255,'LineWidth',1,'MarkerFaceColor','w','MarkerSize',5);
hold on;
plot(1:2,mean(pmcdata),'kd-','Color','k','LineWidth',1.5,'MarkerSize',10,'MarkerFaceColor','k');
errorbar(1:2,mean(pmcdata),nanstd(pmcdata)./sqrt(size(pmcdata,1)),'Color','k','LineWidth',1.5);
ylabel('Rec-Rec pISC (r)');  
xticks([1 2]); xticklabels({'High' ,'Low'})
xlim([0.5 2.5]); ylim([-.04 .12]); box off;

subplot(1,2,2)
plot(repmat(1:2,size(evcdata,1),1)'+(rand(2,size(evcdata,1))-0.5)/5,evcdata',...
    'o-','Color',[26 119 112]/255,'LineWidth',1,'MarkerFaceColor','w','MarkerSize',5);
hold on;
plot(1:2,mean(evcdata),'kd-','Color','k','LineWidth',1.5,'MarkerSize',10,'MarkerFaceColor','k');
errorbar(1:2,mean(evcdata),nanstd(evcdata)./sqrt(size(evcdata,1)),'Color','k','LineWidth',1.5);
ylabel('Rec-Rec pISC (r)');  
xticks([1 2]); xticklabels({'High' ,'Low'})
xlim([0.5 2.5]); ylim([-.04 .12]); box off;
