# Supplementary material for: Predicting memory from the network structure of naturalistic events
Source: Nat Commun. 2022 Jul 22;13:4235. doi: 10.1038/s41467-022-31965-2 (PMC9307577; doi:10.1038/s41467-022-31965-2)
Supplement: Supplementary file 4 — Source Data [file 41467_2022_31965_MOESM4_ESM.zip › SourceData.xlsx]

## Sheet: Fig1c
movie	event	semanticcentrality
1	1	-3.0097
1	2	-0.9673
1	3	-0.6947
1	4	-1.6009
1	5	-1.3457
1	6	0.0933
1	7	-0.8177
1	8	0.5629
1	9	0.125
1	10	0.5879
1	11	0.0497
1	12	0.7702
1	13	0.7694
1	14	0.6753
1	15	0.6335
1	16	0.446
1	17	1.3306
1	18	0.4554
1	19	-0.18
1	20	1.0095
1	21	0.5828
1	22	0.1142
1	23	0.4103
2	1	-1.8401
2	2	-1.59
2	3	-0.0873
2	4	-1.3228
2	5	0.8979
2	6	0.412
2	7	0.9541
2	8	0.9862
2	9	1.1623
2	10	-0.3645
2	11	0.8382
2	12	0.31
2	13	0.0707
2	14	-0.4266
3	1	-1.0213
3	2	1.499
3	3	1.1002
3	4	-0.098
3	5	0.0581
3	6	0.5371
3	7	0.6675
3	8	0.7165
3	9	0.9897
3	10	0.243
3	11	-0.4359
3	12	-1.228
3	13	0.1782
3	14	-1.7721
3	15	-0.4548
3	16	1.0695
3	17	-1.6769
3	18	-0.9476
3	19	1.5189
3	20	-0.23
3	21	-0.8625
3	22	-0.6879
3	23	0.5743
3	24	1.4214
3	25	-1.1586
4	1	-1.8161
4	2	-1.7884
4	3	-0.0966
4	4	0.0686
4	5	0.4801
4	6	1.365
4	7	0.1326
4	8	0.914
4	9	0.8431
4	10	0.4719
4	11	-0.7585
4	12	0.1843
5	1	-2.1299
5	2	-2.4045
5	3	-0.6138
5	4	0.2435
5	5	0.6078
5	6	0.4172
5	7	-0.9157
5	8	0.9013
5	9	0.3164
5	10	-0.0828
5	11	0.9915
5	12	0.6942
5	13	0.9712
5	14	0.5467
5	15	0.264
5	16	-0.4657
5	17	0.9582
5	18	0.2183
5	19	-0.086
5	20	0.6316
5	21	-2.4389
5	22	0.4282
5	23	0.1393
5	24	0.1785
5	25	0.6293
6	1	-1.3025
6	2	0.4949
6	3	-0.0566
6	4	-0.5938
6	5	0.2841
6	6	0.7452
6	7	0.5008
6	8	-1.8031
6	9	1.0894
6	10	-1.3554
6	11	0.7154
6	12	0.3326
6	13	0.9518
6	14	0.9218
6	15	0.2963
6	16	0.0727
6	17	0.3151
6	18	-0.1276
6	19	1.3235
6	20	1.3571
6	21	0.2481
6	22	-0.3382
6	23	0.2394
6	24	-0.7723
6	25	-2.89
6	26	-1.0202
6	27	0.3715
7	1	-0.1356
7	2	0.6224
7	3	-0.2732
7	4	0.4758
7	5	0.3477
7	6	-0.087
7	7	-0.4508
7	8	-0.2575
7	9	0.2414
7	10	0.2101
7	11	1.4393
7	12	-3.3019
7	13	0.5937
7	14	-0.277
7	15	0.3119
7	16	0.5406
8	1	0.1804
8	2	0.4977
8	3	-1.743
8	4	0.8587
8	5	-0.1115
8	6	-0.3612
8	7	1.5876
8	8	0.0529
8	9	0.472
8	10	-1.4336
9	1	-1.0997
9	2	0.0954
9	3	0.3543
9	4	1.6914
9	5	-0.7755
9	6	-1.4473
9	7	0.9753
9	8	-0.8384
9	9	0.7444
9	10	-1.0889
9	11	0.0305
9	12	1.2292
9	13	1.2156
9	14	-0.2926
9	15	-0.7936
10	1	-2.7988
10	2	0.7689
10	3	1.0048
10	4	1.2751
10	5	0.1501
10	6	0.8562
10	7	-0.0671
10	8	0.4492
10	9	-1.0429
10	10	-0.0898
10	11	-1.6445
10	12	-0.1324
10	13	0.8875
10	14	0.813
10	15	-0.3299
10	16	0.8546
10	17	-0.2647
10	18	-0.0997
10	19	1.3985
10	20	-1.3822
10	21	0.094
10	22	-0.4814
10	23	1.5861
10	24	1.1211
10	25	-1.0181
10	26	0.7828
10	27	-0.8042
10	28	-1.571
10	29	-1.0515
10	30	0.9596
10	31	-0.106
10	32	0.1826
10	33	-0.9122
10	34	0.1346
10	35	0.4778

## Sheet: Fig2b_top
subject	movie1	movie2	movie3	movie4	movie5	movie6	movie7	movie8	movie9	movie10
1	6	2	5	7	3	4	8	9	10	1
2	1	2	4	5	3	6	7	8	9	10
3	6	7	8	9	10	5	4	3	2	1
4	1	2	7	3	4	9	8	6	5	10
5	1	2.2857	8.7143	3.5714	6.1429	10	4.8571	NaN	NaN	7.4286
6	1	2	6	3	4	10	7	5	8	9
7	1	2	3	5	4	10	6	8	7	9
8	1	2	3	4	8	5	6	10	9	7
9	1	2.5	10	4	5.5	8.5	NaN	NaN	NaN	7
10	1	2.2857	7.4286	4.8571	3.5714	10	NaN	8.7143	6.1429	NaN
11	1	2	3	4	5	6	7	9	8	10
12	5.5	1	7	NaN	2.5	10	8.5	NaN	NaN	4
13	8.7143	NaN	6.1429	NaN	10	2.2857	7.4286	3.5714	4.8571	1
14	1	2.2857	7.4286	NaN	4.8571	3.5714	10	6.1429	NaN	8.7143
15	1	2.125	3.25	4.375	5.5	6.625	10	NaN	7.75	8.875

## Sheet: Fig2b_bottom
movie	recallprob
1	1
2	0.9333
3	1
4	0.8
5	1
6	1
7	0.8667
8	0.7333
9	0.7333
10	0.9333

## Sheet: Fig2c_rock
subject	event1	event2	event3	event4	event5	event6	event7	event8	event9	event10	event11	event12	event13	event14	event15	event16	event17	event18	event19	event20	event21	event22	event23	event24	event25	event26	event27
1	NaN	1	2.7333	4.4667	NaN	NaN	6.2	NaN	7.9333	9.6667	11.4	13.133	NaN	NaN	14.867	16.6	18.333	NaN	NaN	20.067	21.8	NaN	NaN	23.533	25.267	NaN	27
2	NaN	NaN	1	2.3	3.6	4.9	6.2	7.5	8.8	10.1	11.4	12.7	NaN	NaN	NaN	NaN	14	15.3	16.6	17.9	19.2	20.5	21.8	23.1	24.4	25.7	27
3	NaN	1	2.3684	3.7368	5.1053	6.4737	7.8421	9.2105	10.579	11.947	13.316	14.684	NaN	NaN	NaN	NaN	16.053	17.421	NaN	NaN	18.789	20.158	21.526	22.895	24.263	25.632	27
4	NaN	1	2.1304	3.2609	4.3913	5.5217	6.6522	7.7826	8.913	10.043	11.174	NaN	12.304	13.435	14.565	15.696	16.826	17.957	19.087	NaN	20.217	21.348	22.478	23.609	24.739	25.87	27
5	NaN	1	2.5294	7.1176	8.6471	NaN	10.176	11.706	NaN	NaN	NaN	NaN	NaN	NaN	NaN	NaN	13.235	16.294	14.765	17.824	19.353	NaN	20.882	22.412	23.941	25.471	27
6	NaN	1	2.2381	3.4762	4.7143	5.9524	7.1905	8.4286	25.762	10.905	27	13.381	NaN	NaN	NaN	NaN	14.619	15.857	NaN	NaN	17.095	18.333	19.571	20.81	22.048	23.286	24.524
7	NaN	1	NaN	4.9	6.2	7.5	8.8	10.1	11.4	12.7	14	15.3	16.6	17.9	19.2	20.5	NaN	NaN	NaN	NaN	NaN	NaN	21.8	23.1	24.4	25.7	27
8	NaN	1	2.5294	4.0588	5.5882	7.1176	8.6471	10.176	11.706	13.235	NaN	NaN	NaN	14.765	16.294	17.824	NaN	NaN	NaN	19.353	NaN	20.882	NaN	22.412	23.941	25.471	27
9	NaN	4.25	12.375	7.5	NaN	14	18.875	9.125	NaN	NaN	NaN	NaN	15.625	NaN	23.75	NaN	25.375	NaN	NaN	NaN	NaN	NaN	20.5	NaN	10.75	NaN	27
10	NaN	1	2.2381	3.4762	4.7143	5.9524	7.1905	8.4286	9.6667	10.905	12.143	13.381	14.619	15.857	17.095	18.333	19.571	NaN	NaN	20.81	22.048	NaN	23.286	24.524	NaN	25.762	27
11	2.1304	3.2609	NaN	NaN	NaN	4.3913	5.5217	6.6522	10.043	8.913	11.174	NaN	12.304	13.435	14.565	15.696	16.826	17.957	NaN	20.217	19.087	21.348	22.478	23.609	24.739	25.87	27
12	NaN	1	NaN	2.8571	4.7143	6.5714	8.4286	NaN	NaN	NaN	NaN	NaN	10.286	12.143	14	NaN	NaN	15.857	17.714	19.571	21.429	23.286	25.143	NaN	NaN	NaN	27
13	3.8889	4.8519	2.9259	5.8148	6.7778	7.7407	8.7037	9.6667	10.63	11.593	12.556	NaN	NaN	13.519	14.481	15.444	16.407	18.333	19.296	20.259	21.222	22.185	23.148	24.111	25.074	26.037	27
14	1	2.1818	3.3636	4.5455	5.7273	6.9091	8.0909	9.2727	10.455	11.636	NaN	NaN	NaN	12.818	14	15.182	16.364	17.545	NaN	18.727	19.909	21.091	22.273	23.455	24.636	25.818	27
15	NaN	1	2.3684	NaN	3.7368	5.1053	6.4737	7.8421	9.2105	10.579	11.947	13.316	NaN	14.684	16.053	17.421	18.789	NaN	NaN	NaN	20.158	21.526	NaN	22.895	24.263	25.632	27

## Sheet: Fig2c_prisoner
subject	event1	event2	event3	event4	event5	event6	event7	event8	event9	event10	event11	event12	event13	event14	event15	event16
1	1	NaN	3.1429	5.2857	NaN	7.4286	9.5714	NaN	NaN	11.714	13.857	NaN	NaN	16	NaN	NaN
2	1	NaN	NaN	NaN	2.5	4	5.5	NaN	7	8.5	10	11.5	13	14.5	NaN	16
3	1	1.9375	2.875	3.8125	4.75	6.625	9.4375	10.375	11.312	12.25	13.188	14.125	15.062	16	NaN	NaN
4	1	1.9375	2.875	3.8125	4.75	5.6875	8.5	9.4375	10.375	11.312	12.25	13.188	14.125	15.062	NaN	16
5	1	NaN	2.6667	4.3333	NaN	NaN	6	7.6667	9.3333	11	12.667	14.333	16	NaN	NaN	NaN
6	1	2.0714	3.1429	4.2143	5.2857	6.3571	7.4286	8.5	9.5714	10.643	11.714	12.786	13.857	14.929	NaN	16
7	1	2.1538	3.3077	4.4615	NaN	5.6154	9.0769	7.9231	10.231	11.385	12.538	13.692	14.846	NaN	NaN	16
8	1	NaN	2.1538	3.3077	NaN	4.4615	5.6154	10.231	NaN	11.385	12.538	13.692	14.846	NaN	NaN	16
9	NaN	NaN	NaN	NaN	NaN	NaN	NaN	NaN	NaN	NaN	NaN	NaN	NaN	NaN	NaN	NaN
10	NaN	NaN	NaN	NaN	NaN	NaN	NaN	NaN	NaN	NaN	NaN	NaN	NaN	NaN	NaN	NaN
11	1	2.3636	3.7273	5.0909	NaN	NaN	6.4545	7.8182	9.1818	10.545	11.909	13.273	14.636	NaN	NaN	16
12	1	2.5	NaN	4	NaN	NaN	5.5	7	8.5	10	11.5	13	14.5	16	NaN	NaN
13	1	2.0714	3.1429	4.2143	5.2857	6.3571	7.4286	8.5	9.5714	10.643	11.714	12.786	13.857	14.929	NaN	16
14	1	NaN	NaN	2.875	NaN	4.75	6.625	8.5	NaN	10.375	12.25	14.125	16	NaN	NaN	NaN
15	1	NaN	NaN	NaN	NaN	2.25	6	7.25	8.5	12.25	11	13.5	14.75	16	NaN	NaN

## Sheet: Fig2c_blackhole
subject	event1	event2	event3	event4	event5	event6	event7	event8	event9	event10
1	NaN	1	NaN	NaN	2.8	4.6	NaN	6.4	8.2	10
2	1	2.125	3.25	4.375	5.5	6.625	NaN	7.75	8.875	10
3	1	2.125	3.25	4.375	NaN	5.5	6.625	7.75	8.875	10
4	1	2	3	4	5	6	7	8	9	10
5	NaN	NaN	NaN	NaN	NaN	NaN	NaN	NaN	NaN	NaN
6	1	2	3	4	5	6	7	8	9	10
7	1	2	3	4	5	6	7	8	9	10
8	NaN	NaN	NaN	NaN	NaN	NaN	NaN	NaN	NaN	NaN
9	NaN	NaN	NaN	NaN	NaN	NaN	NaN	NaN	NaN	NaN
10	1	2	3	4	5	6	7	8	9	10
11	1	2.125	3.25	4.375	NaN	5.5	6.625	7.75	8.875	10
12	NaN	NaN	NaN	NaN	NaN	NaN	NaN	NaN	NaN	NaN
13	1	2	3	4	5	6	7	8	9	10
14	1	2.125	3.25	4.375	NaN	5.5	6.625	7.75	8.875	10
15	NaN	NaN	NaN	NaN	NaN	NaN	NaN	NaN	NaN	NaN

## Sheet: Fig2c_busstop
subject	event1	event2	event3	event4	event5	event6	event7	event8	event9	event10	event11	event12	event13	event14	event15	event16	event17	event18	event19	event20	event21	event22	event23	event24	event25	event26	event27	event28	event29	event30	event31	event32	event33	event34	event35
1	1	NaN	NaN	3.2667	5.5333	7.8	10.067	12.333	14.6	16.867	19.133	21.4	NaN	NaN	NaN	NaN	23.667	25.933	NaN	NaN	NaN	NaN	NaN	NaN	28.2	30.467	NaN	NaN	NaN	NaN	NaN	32.733	35	NaN	NaN
2	1	2.2143	NaN	3.4286	4.6429	5.8571	7.0714	8.2857	9.5	10.714	11.929	NaN	NaN	NaN	NaN	13.143	16.786	18	19.214	20.429	NaN	NaN	21.643	NaN	24.071	22.857	25.286	26.5	27.714	28.929	30.143	32.571	31.357	33.786	35
3	1	2	6	4	7	8	9	10	11	NaN	12	NaN	14	13	NaN	17	18	19	20	NaN	NaN	NaN	21	22	23	24	25	26	29	30	31	32	33	34	35
4	1	1.8947	2.7895	3.6842	4.5789	5.4737	6.3684	7.2632	8.1579	9.9474	10.842	11.737	12.632	13.526	14.421	20.684	17.105	18.895	16.211	19.789	21.579	22.474	23.368	24.263	25.158	27.842	30.526	31.421	26.947	28.737	29.632	32.316	33.211	34.105	35
5	1	2.1724	NaN	3.3448	NaN	4.5172	5.6897	6.8621	8.0345	NaN	9.2069	NaN	10.379	11.552	12.724	15.069	13.897	18.586	19.759	20.931	22.103	NaN	23.276	27.966	24.448	29.138	NaN	NaN	25.621	30.31	31.483	32.655	33.828	35	NaN
6	1	2	3	4	5	6	NaN	7	8	NaN	9	10	NaN	NaN	11	12	13	14	24	25	26	15	16	17	20	19	21	29	23	30	31	32	33	34	35
7	1	4	5	6	7	8	NaN	9	10	NaN	11	NaN	12	13	NaN	16	18	19	17	20	NaN	21	25	23	26	24	NaN	NaN	29	30	31	32	33	34	35
8	1	2.4167	3.8333	5.25	6.6667	8.0833	NaN	9.5	10.917	NaN	12.333	NaN	NaN	13.75	NaN	NaN	NaN	15.167	19.417	20.833	22.25	NaN	16.583	18	23.667	NaN	25.083	26.5	NaN	29.333	30.75	32.167	33.583	NaN	35
9	1	1.9714	2.9429	10.714	4.8857	5.8571	6.8286	7.8	8.7714	NaN	11.686	NaN	12.657	13.629	14.6	17.514	16.543	20.429	18.486	19.457	21.4	NaN	NaN	29.171	22.371	30.143	23.343	26.257	NaN	27.229	28.2	25.286	31.114	34.029	35
10	NaN	NaN	NaN	NaN	NaN	NaN	NaN	NaN	NaN	NaN	NaN	NaN	NaN	NaN	NaN	NaN	NaN	NaN	NaN	NaN	NaN	NaN	NaN	NaN	NaN	NaN	NaN	NaN	NaN	NaN	NaN	NaN	NaN	NaN	NaN
11	1	2.5455	4.0909	5.6364	7.1818	8.7273	NaN	10.273	11.818	NaN	13.364	NaN	NaN	14.909	NaN	16.455	18	19.545	21.091	22.636	NaN	NaN	NaN	NaN	24.182	25.727	NaN	NaN	NaN	27.273	28.818	30.364	31.909	33.455	35
12	1	2.2143	NaN	5.8571	7.0714	8.2857	9.5	10.714	11.929	13.143	14.357	NaN	15.571	NaN	NaN	19.214	21.643	22.857	24.071	25.286	NaN	NaN	26.5	NaN	27.714	31.357	28.929	30.143	NaN	32.571	33.786	35	NaN	NaN	NaN
13	1	2.36	3.72	5.08	6.44	7.8	9.16	10.52	11.88	NaN	13.24	NaN	NaN	14.6	15.96	17.32	18.68	20.04	21.4	22.76	NaN	NaN	NaN	26.84	24.12	28.2	25.48	NaN	NaN	29.56	30.92	32.28	33.64	NaN	35
14	1	2.1333	3.2667	6.6667	7.8	12.333	10.067	11.2	13.467	NaN	NaN	NaN	NaN	14.6	NaN	15.733	16.867	18	19.133	20.267	NaN	NaN	21.4	NaN	22.533	27.067	23.667	24.8	25.933	29.333	30.467	31.6	32.733	33.867	35
15	1	2.0968	3.1935	4.2903	5.3871	6.4839	7.5806	8.6774	9.7742	NaN	10.871	NaN	14.161	11.968	NaN	15.258	16.355	18.548	17.452	19.645	NaN	NaN	21.839	22.935	24.032	25.129	28.419	NaN	26.226	27.323	29.516	32.806	31.71	33.903	35

## Sheet: Fig2d
movie	event	recallprob
1	1	0.0667
1	2	0.9333
1	3	1
1	4	0.6667
1	5	0.6667
1	6	0.8
1	7	1
1	8	0.6667
1	9	0.3333
1	10	0.8
1	11	0.6667
1	12	0.4667
1	13	0.8667
1	14	0.8667
1	15	0.7333
1	16	0.8667
1	17	0.9333
1	18	0.8
1	19	0.5333
1	20	0.8667
1	21	0.6
1	22	0.8667
1	23	0.5333
2	1	0.9286
2	2	0.3571
2	3	0.6429
2	4	0.7857
2	5	1
2	6	1
2	7	0.6429
2	8	0.7857
2	9	0.9286
2	10	1
2	11	0.7857
2	12	0.8571
2	13	1
2	14	0.8571
3	1	0.9333
3	2	0.8667
3	3	0.7333
3	4	0.8
3	5	0.8667
3	6	0.8
3	7	0.8
3	8	0.8667
3	9	1
3	10	0.4667
3	11	0.9333
3	12	0.9333
3	13	1
3	14	0.4667
3	15	1
3	16	0.9333
3	17	0.8
3	18	0.7333
3	19	0.8667
3	20	0.7333
3	21	0.9333
3	22	0.8
3	23	1
3	24	1
3	25	1
4	1	0.75
4	2	0.8333
4	3	0.6667
4	4	0.75
4	5	0.8333
4	6	0.6667
4	7	0.5
4	8	0.9167
4	9	0.9167
4	10	1
4	11	0.5
4	12	0.8333
5	1	0.2143
5	2	0.2143
5	3	0.3571
5	4	1
5	5	1
5	6	0.9286
5	7	0.7143
5	8	0.7857
5	9	1
5	10	1
5	11	1
5	12	0.9286
5	13	0.8571
5	14	0.7857
5	15	1
5	16	0.8571
5	17	1
5	18	1
5	19	0.4286
5	20	0.9286
5	21	0.1429
5	22	0.5714
5	23	0.5714
5	24	1
5	25	0.8571
6	1	0.2
6	2	0.9333
6	3	0.8
6	4	0.8667
6	5	0.8
6	6	0.8667
6	7	1
6	8	0.8667
6	9	0.8
6	10	0.8
6	11	0.6667
6	12	0.4667
6	13	0.4
6	14	0.6
6	15	0.7333
6	16	0.6
6	17	0.8
6	18	0.6
6	19	0.3333
6	20	0.6
6	21	0.8
6	22	0.6667
6	23	0.8
6	24	0.8667
6	25	0.8667
6	26	0.8
6	27	1
7	1	1
7	2	0.5385
7	3	0.6923
7	4	0.8462
7	5	0.3846
7	6	0.7692
7	7	1
7	8	0.8462
7	9	0.7692
7	10	1
7	11	1
7	12	0.9231
7	13	0.9231
7	14	0.6154
7	15	0
7	16	0.5385
8	1	0.9
8	2	1
8	3	0.9
8	4	0.9
8	5	0.7
8	6	1
8	7	0.8
8	8	1
8	9	1
8	10	1
9	1	0
9	2	0.8182
9	3	1
9	4	0.8182
9	5	0.7273
9	6	1
9	7	0.5455
9	8	0.4545
9	9	0.9091
9	10	0.9091
9	11	1
9	12	0.9091
9	13	1
9	14	0.3636
9	15	0.2727
10	1	1
10	2	0.9286
10	3	0.7143
10	4	1
10	5	0.9286
10	6	1
10	7	0.7143
10	8	1
10	9	1
10	10	0.2857
10	11	0.9286
10	12	0.2143
10	13	0.5
10	14	0.7143
10	15	0.3571
10	16	0.8571
10	17	0.9286
10	18	1
10	19	0.9286
10	20	0.8571
10	21	0.3571
10	22	0.2143
10	23	0.7143
10	24	0.6429
10	25	1
10	26	0.9286
10	27	0.7143
10	28	0.5714
10	29	0.5714
10	30	0.9286
10	31	0.9286
10	32	1
10	33	0.9286
10	34	0.7143
10	35	0.7857

## Sheet: Fig3a
movie	event	semanticcentrality	recallprob
1	1	-3.0097	0.0667
1	2	-0.9673	0.9333
1	3	-0.6947	1
1	4	-1.6009	0.6667
1	5	-1.3457	0.6667
1	6	0.0933	0.8
1	7	-0.8177	1
1	8	0.5629	0.6667
1	9	0.125	0.3333
1	10	0.5879	0.8
1	11	0.0497	0.6667
1	12	0.7702	0.4667
1	13	0.7694	0.8667
1	14	0.6753	0.8667
1	15	0.6335	0.7333
1	16	0.446	0.8667
1	17	1.3306	0.9333
1	18	0.4554	0.8
1	19	-0.18	0.5333
1	20	1.0095	0.8667
1	21	0.5828	0.6
1	22	0.1142	0.8667
1	23	0.4103	0.5333
2	1	-1.8401	0.9286
2	2	-1.59	0.3571
2	3	-0.0873	0.6429
2	4	-1.3228	0.7857
2	5	0.8979	1
2	6	0.412	1
2	7	0.9541	0.6429
2	8	0.9862	0.7857
2	9	1.1623	0.9286
2	10	-0.3645	1
2	11	0.8382	0.7857
2	12	0.31	0.8571
2	13	0.0707	1
2	14	-0.4266	0.8571
3	1	-1.0213	0.9333
3	2	1.499	0.8667
3	3	1.1002	0.7333
3	4	-0.098	0.8
3	5	0.0581	0.8667
3	6	0.5371	0.8
3	7	0.6675	0.8
3	8	0.7165	0.8667
3	9	0.9897	1
3	10	0.243	0.4667
3	11	-0.4359	0.9333
3	12	-1.228	0.9333
3	13	0.1782	1
3	14	-1.7721	0.4667
3	15	-0.4548	1
3	16	1.0695	0.9333
3	17	-1.6769	0.8
3	18	-0.9476	0.7333
3	19	1.5189	0.8667
3	20	-0.23	0.7333
3	21	-0.8625	0.9333
3	22	-0.6879	0.8
3	23	0.5743	1
3	24	1.4214	1
3	25	-1.1586	1
4	1	-1.8161	0.75
4	2	-1.7884	0.8333
4	3	-0.0966	0.6667
4	4	0.0686	0.75
4	5	0.4801	0.8333
4	6	1.365	0.6667
4	7	0.1326	0.5
4	8	0.914	0.9167
4	9	0.8431	0.9167
4	10	0.4719	1
4	11	-0.7585	0.5
4	12	0.1843	0.8333
5	1	-2.1299	0.2143
5	2	-2.4045	0.2143
5	3	-0.6138	0.3571
5	4	0.2435	1
5	5	0.6078	1
5	6	0.4172	0.9286
5	7	-0.9157	0.7143
5	8	0.9013	0.7857
5	9	0.3164	1
5	10	-0.0828	1
5	11	0.9915	1
5	12	0.6942	0.9286
5	13	0.9712	0.8571
5	14	0.5467	0.7857
5	15	0.264	1
5	16	-0.4657	0.8571
5	17	0.9582	1
5	18	0.2183	1
5	19	-0.086	0.4286
5	20	0.6316	0.9286
5	21	-2.4389	0.1429
5	22	0.4282	0.5714
5	23	0.1393	0.5714
5	24	0.1785	1
5	25	0.6293	0.8571
6	1	-1.3025	0.2
6	2	0.4949	0.9333
6	3	-0.0566	0.8
6	4	-0.5938	0.8667
6	5	0.2841	0.8
6	6	0.7452	0.8667
6	7	0.5008	1
6	8	-1.8031	0.8667
6	9	1.0894	0.8
6	10	-1.3554	0.8
6	11	0.7154	0.6667
6	12	0.3326	0.4667
6	13	0.9518	0.4
6	14	0.9218	0.6
6	15	0.2963	0.7333
6	16	0.0727	0.6
6	17	0.3151	0.8
6	18	-0.1276	0.6
6	19	1.3235	0.3333
6	20	1.3571	0.6
6	21	0.2481	0.8
6	22	-0.3382	0.6667
6	23	0.2394	0.8
6	24	-0.7723	0.8667
6	25	-2.89	0.8667
6	26	-1.0202	0.8
6	27	0.3715	1
7	1	-0.1356	1
7	2	0.6224	0.5385
7	3	-0.2732	0.6923
7	4	0.4758	0.8462
7	5	0.3477	0.3846
7	6	-0.087	0.7692
7	7	-0.4508	1
7	8	-0.2575	0.8462
7	9	0.2414	0.7692
7	10	0.2101	1
7	11	1.4393	1
7	12	-3.3019	0.9231
7	13	0.5937	0.9231
7	14	-0.277	0.6154
7	15	0.3119	0
7	16	0.5406	0.5385
8	1	0.1804	0.9
8	2	0.4977	1
8	3	-1.743	0.9
8	4	0.8587	0.9
8	5	-0.1115	0.7
8	6	-0.3612	1
8	7	1.5876	0.8
8	8	0.0529	1
8	9	0.472	1
8	10	-1.4336	1
9	1	-1.0997	0
9	2	0.0954	0.8182
9	3	0.3543	1
9	4	1.6914	0.8182
9	5	-0.7755	0.7273
9	6	-1.4473	1
9	7	0.9753	0.5455
9	8	-0.8384	0.4545
9	9	0.7444	0.9091
9	10	-1.0889	0.9091
9	11	0.0305	1
9	12	1.2292	0.9091
9	13	1.2156	1
9	14	-0.2926	0.3636
9	15	-0.7936	0.2727
10	1	-2.7988	1
10	2	0.7689	0.9286
10	3	1.0048	0.7143
10	4	1.2751	1
10	5	0.1501	0.9286
10	6	0.8562	1
10	7	-0.0671	0.7143
10	8	0.4492	1
10	9	-1.0429	1
10	10	-0.0898	0.2857
10	11	-1.6445	0.9286
10	12	-0.1324	0.2143
10	13	0.8875	0.5
10	14	0.813	0.7143
10	15	-0.3299	0.3571
10	16	0.8546	0.8571
10	17	-0.2647	0.9286
10	18	-0.0997	1
10	19	1.3985	0.9286
10	20	-1.3822	0.8571
10	21	0.094	0.3571
10	22	-0.4814	0.2143
10	23	1.5861	0.7143
10	24	1.1211	0.6429
10	25	-1.0181	1
10	26	0.7828	0.9286
10	27	-0.8042	0.7143
10	28	-1.571	0.5714
10	29	-1.0515	0.5714
10	30	0.9596	0.9286
10	31	-0.106	0.9286
10	32	0.1826	1
10	33	-0.9122	0.9286
10	34	0.1346	0.7143
10	35	0.4778	0.7857

## Sheet: Fig3b
subject	high	low
1	0.4411	0.474
2	0.7903	0.6537
3	0.9226	0.7869
4	0.9707	0.942
5	0.7681	0.6702
6	0.916	0.8674
7	0.8307	0.7862
8	0.8407	0.7265
9	0.8817	0.7404
10	0.7734	0.6282
11	0.9126	0.744
12	0.7964	0.6371
13	0.9205	0.8573
14	0.8034	0.6928
15	0.766	0.733

[truncated: 27 more sheets: Fig3c, Fig3d, Fig4c, Fig4e, Fig4f, Fig6a, Fig6b, SuppFig4c, SuppFig5a, SuppFig5b, SuppFig5c, SuppFig6a, SuppFig6b, SuppFig6c, SuppFig6d, SuppFig7c, SuppFig7d_Purl, SuppFig7d_ZimaBlue, SuppFig7e, SuppFig8c …]
